# Supplementary material for: A Comparison of Fresh and Frozen Lamb Meat—Differences in Technological Meat Quality and Sensory Attributes
Source: Animals (Basel). 2022 Oct 18;12(20):2830. doi: 10.3390/ani12202830 (PMC9597754; doi:10.3390/ani12202830)
Supplement: Supplementary file 1 [file animals-12-02830-s001.zip]

Archive with 1 entries (1 files):
- animals-1951113-supplementary.pdf
